# Supplementary material for: VariantscanR: an R-package as a clinical tool for variant filtering of known phenotype-associated variants in domestic animals
Source: BMC Bioinformatics. 2023 Aug 1;24:305. doi: 10.1186/s12859-023-05426-6 (PMC10394849; doi:10.1186/s12859-023-05426-6)
Supplement: Supplementary file 3 — Additional file 3: Complete output of the variantscanR report for the 4 canine samples. Description of the data: Excel file containing the complete variantscanR output report, including 3 tables per sample analysed. Each sample is displayed on a different excel tab. First table: Priority list of variants that were found in the sample of interest and that are known to segregate in the breed (Labrador retriever) with an established genotype–phenotype association. Second table: Variants in the sample of interest, but not known to segregate in the breed (Labrador retriever). This warrants additional careful interpretation as the genotype–phenotype association can be breed-specific. Third table: Variants called in other samples of the multi-VCF file that are present in a wildtype homozygous state in the sample of interest. [file 12859_2023_5426_MOESM3_ESM.xlsx]

## Sheet: Sample_1
Variants of high importance found within breed of interest
Chromosome	Location	Gene	Exon or Intron	Wild Type	Allele 1	Allele 2	Zygosity	Refseq Transcript	Inheritance Pattern	Variant Phenotype	Breed(s)
chr12	2652874	COL11A2	exon60	C	C	G	Heterozygous	XM_005627196.2	autosomal recessive	Skeletal dysplasia 2 (SD2)	Labrador Retriever
								XM_022425927.1	autosomal recessive	Skeletal dysplasia 2 (SD2)	Labrador Retriever
			exon61	C	C	G	Heterozygous	XM_014118359.1	autosomal recessive	Skeletal dysplasia 2 (SD2)	Labrador Retriever
								XM_022425925.1	autosomal recessive	Skeletal dysplasia 2 (SD2)	Labrador Retriever
								XM_022425926.1	autosomal recessive	Skeletal dysplasia 2 (SD2)	Labrador Retriever
			exon62	C	C	G	Heterozygous	XM_014118358.1	autosomal recessive	Skeletal dysplasia 2 (SD2)	Labrador Retriever
								XM_022425923.1	autosomal recessive	Skeletal dysplasia 2 (SD2)	Labrador Retriever
			exon63	C	C	G	Heterozygous	XM_005627195.3	autosomal recessive	Skeletal dysplasia 2 (SD2)	Labrador Retriever
								XM_014118356.1	autosomal recessive	Skeletal dysplasia 2 (SD2)	Labrador Retriever
								XM_022425924.1	autosomal recessive	Skeletal dysplasia 2 (SD2)	Labrador Retriever
								XM_538855.5	autosomal recessive	Skeletal dysplasia 2 (SD2)	Labrador Retriever
			Intronic	C	C	G	Heterozygous	XR_002631768.1	autosomal recessive	Skeletal dysplasia 2 (SD2)	Labrador Retriever
chr5	63694334	MC1R	exon1	G	A	A	Homozygous	NM_001014282.2	autosomal recessive	Red/yellow coat	Irish Setter, Labrador Retriever
chrX	60279238	ATP7A	exon2	C	C	T	Heterozygous	XM_005641522.2	X linked recessive	Menkes disease	Labrador Retriever
			Intronic	C	C	T	Heterozygous	XM_005641518.2	X linked recessive	Menkes disease	Labrador Retriever
								XM_005641519.2	X linked recessive	Menkes disease	Labrador Retriever
								XM_005641520.2	X linked recessive	Menkes disease	Labrador Retriever
								XM_005641521.2	X linked recessive	Menkes disease	Labrador Retriever
								XM_014111853.2	X linked recessive	Menkes disease	Labrador Retriever
								XM_022415666.1	X linked recessive	Menkes disease	Labrador Retriever
								XM_022415667.1	X linked recessive	Menkes disease	Labrador Retriever
								XM_022415668.1	X linked recessive	Menkes disease	Labrador Retriever
								XM_022415669.1	X linked recessive	Menkes disease	Labrador Retriever
								XM_549096.5	X linked recessive	Menkes disease	Labrador Retriever
Variants of high importance but not found within breed of interest
Chromosome	Location	Gene	Exon or Intron	Wild Type	Allele 1	Allele 2	Zygosity	Refseq Transcript	Inheritance Pattern	Variant Phenotype	Breed(s)
chr32	4509367	FGF5	exon1	G	A call cannot be made for this sample at this given locus	A call cannot be made for this sample at this given locus	Zygosity could not be determined	NM_001048129.1	NA	Long hair	Afghan Hound, Border Collie, Cocker Spaniel, Collie, Corgi, Dachshund, German Shepherd Dog, Golden Retriever, Pomeranian, Samoyed
								XM_014109888.2	NA	Long hair	Afghan Hound, Border Collie, Cocker Spaniel, Collie, Corgi, Dachshund, German Shepherd Dog, Golden Retriever, Pomeranian, Samoyed
chr5	63694460	MC1R	exon1	C	T	T	Homozygous	NM_001014282.2	NA	Black melanistic mask	Leonberger, Malinois
Variants present in sample but homozyous Wild Type
Chromosome	Location	Gene	Exon or Intron	Wild Type	Allele 1	Allele 2	Zygosity	Refseq Transcript	Inheritance Pattern	Variant Phenotype	Breed(s)
chr11	33317810	TYRP1	exon1	T	T	T	Homozygous	NM_001194966.1	NA	Brown	Numerous breeds
			Intronic	T	T	T	Homozygous	XM_005626363.2	NA	Brown	Numerous breeds
	33326685	TYRP1	exon4	C	C	C	Homozygous	NM_001194966.1	NA	Brown	Numerous breeds
			Intronic	C	C	C	Homozygous	XM_005626363.2	NA	Brown	Numerous breeds
chr13	61287796	ADAMTS3	Intronic	G	G	G	Homozygous	XM_539311.5	NA	Upper airway syndrome	Norwich Terrier
chr2	21731842	SUV39H2	exon2	A	A	A	Homozygous	XM_005617110.3	NA	Nasal parakeratosis	Labrador Retriever
								XM_005617111.2	NA	Nasal parakeratosis	Labrador Retriever
								XM_005617112.3	NA	Nasal parakeratosis	Labrador Retriever
								XM_535179.6	NA	Nasal parakeratosis	Labrador Retriever
			Intronic	A	A	A	Homozygous	XM_005617109.3	NA	Nasal parakeratosis	Labrador Retriever
								XM_005617114.3	NA	Nasal parakeratosis	Labrador Retriever
chr20	55850145	MFSD12	Intronic	C	C	C	Homozygous	XM_005633234.1	NA	White or cream	NA
chr24	23393552	ASIP	Intronic	C	C	C	Homozygous	NM_001007263.1	NA	Recessive black	German Shepherd Dog
								XM_014106843.2	NA	Recessive black	German Shepherd Dog
								XM_022408819.1	NA	Recessive black	German Shepherd Dog
								XM_022408820.1	NA	Recessive black	German Shepherd Dog
chr30	37821686	CYP1A2	exon3	C	C	C	Homozygous	NM_001008720.1	NA	Metabolizer of a cognitive enhancer	Beagle
								XM_014109343.2	NA	Metabolizer of a cognitive enhancer	Beagle
chr9	4188663	PRCD	Intronic	C	C	C	Homozygous	NM_001097560.2	NA	Progressive rod-cone degeneration	American cocker spaniel, Australian Cattle Dog, Australian Shepherd, Australian stumpy tail cattle dog, Chesapeake Bay Retriever, Chinese Crested Dog, English Cocker Spaniel, Entlebucher mountain dog, Finnish Lapphund, Golden Retriever, Karelian bear dog, Kuvasz, Labrador Retriever, Lapponian Herder , Miniature Poodle, Norwegian Elkhound, Nova Scotia Duck Tolling retriever, Portugese water dog, S…
								XM_022422503.1	NA	Progressive rod-cone degeneration	American cocker spaniel, Australian Cattle Dog, Australian Shepherd, Australian stumpy tail cattle dog, Chesapeake Bay Retriever, Chinese Crested Dog, English Cocker Spaniel, Entlebucher mountain dog, Finnish Lapphund, Golden Retriever, Karelian bear dog, Kuvasz, Labrador Retriever, Lapponian Herder , Miniature Poodle, Norwegian Elkhound, Nova Scotia Duck Tolling retriever, Portugese water dog, S…
	55282762	DNM1	exon17	C	C	C	Homozygous	NM_001131049.1	autosomal recessive	Exercise-induced collapse	Chesapeake Bay Retriever, Curly-coated retriever, Labrador Retriever
chrM	14474	CYTB	exon1	G	G	G	Homozygous	NP_008483.1	Mitochondrial	Leucodystrophy	Australian Cattle Dog, Shetland Sheepdog

## Sheet: Sample_2
Variants of high importance found within breed of interest
Chromosome	Location	Gene	Exon or Intron	Wild Type	Allele 1	Allele 2	Zygosity	Refseq Transcript	Inheritance Pattern	Variant Phenotype	Breed(s)
chr5	63694334	MC1R	exon1	G	G	A	Heterozygous	NM_001014282.2	autosomal recessive	Red/yellow coat	Irish Setter, Labrador Retriever
chr9	55282762	DNM1	exon17	C	C	A	Heterozygous	NM_001131049.1	autosomal recessive	Exercise-induced collapse	Chesapeake Bay Retriever, Curly-coated retriever, Labrador Retriever
Variants of high importance but not found within breed of interest
Chromosome	Location	Gene	Exon or Intron	Wild Type	Allele 1	Allele 2	Zygosity	Refseq Transcript	Inheritance Pattern	Variant Phenotype	Breed(s)
chr11	33326685	TYRP1	exon4	C	T	T	Homozygous	NM_001194966.1	NA	Brown	Numerous breeds
			Intronic	C	T	T	Homozygous	XM_005626363.2	NA	Brown	Numerous breeds
chr20	55850145	MFSD12	Intronic	C	T	T	Homozygous	XM_005633234.1	NA	White or cream	NA
chr5	63694460	MC1R	exon1	C	T	T	Homozygous	NM_001014282.2	NA	Black melanistic mask	Leonberger, Malinois
Variants present in sample but homozyous Wild Type
Chromosome	Location	Gene	Exon or Intron	Wild Type	Allele 1	Allele 2	Zygosity	Refseq Transcript	Inheritance Pattern	Variant Phenotype	Breed(s)
chr11	33317810	TYRP1	exon1	T	T	T	Homozygous	NM_001194966.1	NA	Brown	Numerous breeds
			Intronic	T	T	T	Homozygous	XM_005626363.2	NA	Brown	Numerous breeds
chr12	2652874	COL11A2	exon60	C	C	C	Homozygous	XM_005627196.2	autosomal recessive	Skeletal dysplasia 2 (SD2)	Labrador Retriever
								XM_022425927.1	autosomal recessive	Skeletal dysplasia 2 (SD2)	Labrador Retriever
			exon61	C	C	C	Homozygous	XM_014118359.1	autosomal recessive	Skeletal dysplasia 2 (SD2)	Labrador Retriever
								XM_022425925.1	autosomal recessive	Skeletal dysplasia 2 (SD2)	Labrador Retriever
								XM_022425926.1	autosomal recessive	Skeletal dysplasia 2 (SD2)	Labrador Retriever
			exon62	C	C	C	Homozygous	XM_014118358.1	autosomal recessive	Skeletal dysplasia 2 (SD2)	Labrador Retriever
								XM_022425923.1	autosomal recessive	Skeletal dysplasia 2 (SD2)	Labrador Retriever
			exon63	C	C	C	Homozygous	XM_005627195.3	autosomal recessive	Skeletal dysplasia 2 (SD2)	Labrador Retriever
								XM_014118356.1	autosomal recessive	Skeletal dysplasia 2 (SD2)	Labrador Retriever
								XM_022425924.1	autosomal recessive	Skeletal dysplasia 2 (SD2)	Labrador Retriever
								XM_538855.5	autosomal recessive	Skeletal dysplasia 2 (SD2)	Labrador Retriever
			Intronic	C	C	C	Homozygous	XR_002631768.1	autosomal recessive	Skeletal dysplasia 2 (SD2)	Labrador Retriever
chr13	61287796	ADAMTS3	Intronic	G	G	G	Homozygous	XM_539311.5	NA	Upper airway syndrome	Norwich Terrier
chr2	21731842	SUV39H2	exon2	A	A	A	Homozygous	XM_005617110.3	NA	Nasal parakeratosis	Labrador Retriever
								XM_005617111.2	NA	Nasal parakeratosis	Labrador Retriever
								XM_005617112.3	NA	Nasal parakeratosis	Labrador Retriever
								XM_535179.6	NA	Nasal parakeratosis	Labrador Retriever
			Intronic	A	A	A	Homozygous	XM_005617109.3	NA	Nasal parakeratosis	Labrador Retriever
								XM_005617114.3	NA	Nasal parakeratosis	Labrador Retriever
chr24	23393552	ASIP	Intronic	C	C	C	Homozygous	NM_001007263.1	NA	Recessive black	German Shepherd Dog
								XM_014106843.2	NA	Recessive black	German Shepherd Dog
								XM_022408819.1	NA	Recessive black	German Shepherd Dog
								XM_022408820.1	NA	Recessive black	German Shepherd Dog
chr30	37821686	CYP1A2	exon3	C	C	C	Homozygous	NM_001008720.1	NA	Metabolizer of a cognitive enhancer	Beagle
								XM_014109343.2	NA	Metabolizer of a cognitive enhancer	Beagle
chr32	4509367	FGF5	exon1	G	G	G	Homozygous	NM_001048129.1	NA	Long hair	Afghan Hound, Border Collie, Cocker Spaniel, Collie, Corgi, Dachshund, German Shepherd Dog, Golden Retriever, Pomeranian, Samoyed
								XM_014109888.2	NA	Long hair	Afghan Hound, Border Collie, Cocker Spaniel, Collie, Corgi, Dachshund, German Shepherd Dog, Golden Retriever, Pomeranian, Samoyed
chr9	4188663	PRCD	Intronic	C	C	C	Homozygous	NM_001097560.2	NA	Progressive rod-cone degeneration	American cocker spaniel, Australian Cattle Dog, Australian Shepherd, Australian stumpy tail cattle dog, Chesapeake Bay Retriever, Chinese Crested Dog, English Cocker Spaniel, Entlebucher mountain dog, Finnish Lapphund, Golden Retriever, Karelian bear dog, Kuvasz, Labrador Retriever, Lapponian Herder , Miniature Poodle, Norwegian Elkhound, Nova Scotia Duck Tolling retriever, Portugese water dog, S…
								XM_022422503.1	NA	Progressive rod-cone degeneration	American cocker spaniel, Australian Cattle Dog, Australian Shepherd, Australian stumpy tail cattle dog, Chesapeake Bay Retriever, Chinese Crested Dog, English Cocker Spaniel, Entlebucher mountain dog, Finnish Lapphund, Golden Retriever, Karelian bear dog, Kuvasz, Labrador Retriever, Lapponian Herder , Miniature Poodle, Norwegian Elkhound, Nova Scotia Duck Tolling retriever, Portugese water dog, S…
chrX	60279238	ATP7A	exon2	C	C	C	Homozygous	XM_005641522.2	X linked recessive	Menkes disease	Labrador Retriever
			Intronic	C	C	C	Homozygous	XM_005641518.2	X linked recessive	Menkes disease	Labrador Retriever
								XM_005641519.2	X linked recessive	Menkes disease	Labrador Retriever
								XM_005641520.2	X linked recessive	Menkes disease	Labrador Retriever
								XM_005641521.2	X linked recessive	Menkes disease	Labrador Retriever
								XM_014111853.2	X linked recessive	Menkes disease	Labrador Retriever
								XM_022415666.1	X linked recessive	Menkes disease	Labrador Retriever
								XM_022415667.1	X linked recessive	Menkes disease	Labrador Retriever
								XM_022415668.1	X linked recessive	Menkes disease	Labrador Retriever
								XM_022415669.1	X linked recessive	Menkes disease	Labrador Retriever
								XM_549096.5	X linked recessive	Menkes disease	Labrador Retriever

## Sheet: Sample_3
Variants of high importance found within breed of interest
Chromosome	Location	Gene	Exon or Intron	Wild Type	Allele 1	Allele 2	Zygosity	Refseq Transcript	Inheritance Pattern	Variant Phenotype	Breed(s)
chr5	63694334	MC1R	exon1	G	A	A	Homozygous	NM_001014282.2	autosomal recessive	Red/yellow coat	Irish Setter, Labrador Retriever
chr9	55282762	DNM1	exon17	C	C	A	Heterozygous	NM_001131049.1	autosomal recessive	Exercise-induced collapse	Chesapeake Bay Retriever, Curly-coated retriever, Labrador Retriever
chrX	60279238	ATP7A	exon2	C	C	T	Heterozygous	XM_005641522.2	X linked recessive	Menkes disease	Labrador Retriever
			Intronic	C	C	T	Heterozygous	XM_005641518.2	X linked recessive	Menkes disease	Labrador Retriever
								XM_005641519.2	X linked recessive	Menkes disease	Labrador Retriever
								XM_005641520.2	X linked recessive	Menkes disease	Labrador Retriever
								XM_005641521.2	X linked recessive	Menkes disease	Labrador Retriever
								XM_014111853.2	X linked recessive	Menkes disease	Labrador Retriever
								XM_022415666.1	X linked recessive	Menkes disease	Labrador Retriever
								XM_022415667.1	X linked recessive	Menkes disease	Labrador Retriever
								XM_022415668.1	X linked recessive	Menkes disease	Labrador Retriever
								XM_022415669.1	X linked recessive	Menkes disease	Labrador Retriever
								XM_549096.5	X linked recessive	Menkes disease	Labrador Retriever
Variants of high importance but not found within breed of interest
Chromosome	Location	Gene	Exon or Intron	Wild Type	Allele 1	Allele 2	Zygosity	Refseq Transcript	Inheritance Pattern	Variant Phenotype	Breed(s)
chr24	23393552	ASIP	Intronic	C	C	T	Heterozygous	NM_001007263.1	NA	Recessive black	German Shepherd Dog
								XM_014106843.2	NA	Recessive black	German Shepherd Dog
								XM_022408819.1	NA	Recessive black	German Shepherd Dog
								XM_022408820.1	NA	Recessive black	German Shepherd Dog
chr5	63694460	MC1R	exon1	C	T	T	Homozygous	NM_001014282.2	NA	Black melanistic mask	Leonberger, Malinois
Variants present in sample but homozyous Wild Type
Chromosome	Location	Gene	Exon or Intron	Wild Type	Allele 1	Allele 2	Zygosity	Refseq Transcript	Inheritance Pattern	Variant Phenotype	Breed(s)
chr11	33317810	TYRP1	exon1	T	T	T	Homozygous	NM_001194966.1	NA	Brown	Numerous breeds
			Intronic	T	T	T	Homozygous	XM_005626363.2	NA	Brown	Numerous breeds
	33326685	TYRP1	exon4	C	C	C	Homozygous	NM_001194966.1	NA	Brown	Numerous breeds
			Intronic	C	C	C	Homozygous	XM_005626363.2	NA	Brown	Numerous breeds
chr12	2652874	COL11A2	exon60	C	C	C	Homozygous	XM_005627196.2	autosomal recessive	Skeletal dysplasia 2 (SD2)	Labrador Retriever
								XM_022425927.1	autosomal recessive	Skeletal dysplasia 2 (SD2)	Labrador Retriever
			exon61	C	C	C	Homozygous	XM_014118359.1	autosomal recessive	Skeletal dysplasia 2 (SD2)	Labrador Retriever
								XM_022425925.1	autosomal recessive	Skeletal dysplasia 2 (SD2)	Labrador Retriever
								XM_022425926.1	autosomal recessive	Skeletal dysplasia 2 (SD2)	Labrador Retriever
			exon62	C	C	C	Homozygous	XM_014118358.1	autosomal recessive	Skeletal dysplasia 2 (SD2)	Labrador Retriever
								XM_022425923.1	autosomal recessive	Skeletal dysplasia 2 (SD2)	Labrador Retriever
			exon63	C	C	C	Homozygous	XM_005627195.3	autosomal recessive	Skeletal dysplasia 2 (SD2)	Labrador Retriever
								XM_014118356.1	autosomal recessive	Skeletal dysplasia 2 (SD2)	Labrador Retriever
								XM_022425924.1	autosomal recessive	Skeletal dysplasia 2 (SD2)	Labrador Retriever
								XM_538855.5	autosomal recessive	Skeletal dysplasia 2 (SD2)	Labrador Retriever
			Intronic	C	C	C	Homozygous	XR_002631768.1	autosomal recessive	Skeletal dysplasia 2 (SD2)	Labrador Retriever
chr13	61287796	ADAMTS3	Intronic	G	G	G	Homozygous	XM_539311.5	NA	Upper airway syndrome	Norwich Terrier
chr2	21731842	SUV39H2	exon2	A	A	A	Homozygous	XM_005617110.3	NA	Nasal parakeratosis	Labrador Retriever
								XM_005617111.2	NA	Nasal parakeratosis	Labrador Retriever
								XM_005617112.3	NA	Nasal parakeratosis	Labrador Retriever
								XM_535179.6	NA	Nasal parakeratosis	Labrador Retriever
			Intronic	A	A	A	Homozygous	XM_005617109.3	NA	Nasal parakeratosis	Labrador Retriever
								XM_005617114.3	NA	Nasal parakeratosis	Labrador Retriever
chr20	55850145	MFSD12	Intronic	C	C	C	Homozygous	XM_005633234.1	NA	White or cream	NA
chr30	37821686	CYP1A2	exon3	C	C	C	Homozygous	NM_001008720.1	NA	Metabolizer of a cognitive enhancer	Beagle
								XM_014109343.2	NA	Metabolizer of a cognitive enhancer	Beagle
chr32	4509367	FGF5	exon1	G	G	G	Homozygous	NM_001048129.1	NA	Long hair	Afghan Hound, Border Collie, Cocker Spaniel, Collie, Corgi, Dachshund, German Shepherd Dog, Golden Retriever, Pomeranian, Samoyed
								XM_014109888.2	NA	Long hair	Afghan Hound, Border Collie, Cocker Spaniel, Collie, Corgi, Dachshund, German Shepherd Dog, Golden Retriever, Pomeranian, Samoyed
chr9	4188663	PRCD	Intronic	C	C	C	Homozygous	NM_001097560.2	NA	Progressive rod-cone degeneration	American cocker spaniel, Australian Cattle Dog, Australian Shepherd, Australian stumpy tail cattle dog, Chesapeake Bay Retriever, Chinese Crested Dog, English Cocker Spaniel, Entlebucher mountain dog, Finnish Lapphund, Golden Retriever, Karelian bear dog, Kuvasz, Labrador Retriever, Lapponian Herder , Miniature Poodle, Norwegian Elkhound, Nova Scotia Duck Tolling retriever, Portugese water dog, S…
								XM_022422503.1	NA	Progressive rod-cone degeneration	American cocker spaniel, Australian Cattle Dog, Australian Shepherd, Australian stumpy tail cattle dog, Chesapeake Bay Retriever, Chinese Crested Dog, English Cocker Spaniel, Entlebucher mountain dog, Finnish Lapphund, Golden Retriever, Karelian bear dog, Kuvasz, Labrador Retriever, Lapponian Herder , Miniature Poodle, Norwegian Elkhound, Nova Scotia Duck Tolling retriever, Portugese water dog, S…
chrM	14474	CYTB	exon1	G	G	G	Homozygous	NP_008483.1	Mitochondrial	Leucodystrophy	Australian Cattle Dog, Shetland Sheepdog

## Sheet: Sample_4
Variants of high importance found within breed of interest
Chromosome	Location	Gene	Exon or Intron	Wild Type	Allele 1	Allele 2	Zygosity	Refseq Transcript	Inheritance Pattern	Variant Phenotype	Breed(s)
chr5	63694334	MC1R	exon1	G	G	A	Heterozygous	NM_001014282.2	autosomal recessive	Red/yellow coat	Irish Setter, Labrador Retriever
chrX	60279238	ATP7A	exon2	C	C	T	Heterozygous	XM_005641522.2	X linked recessive	Menkes disease	Labrador Retriever
			Intronic	C	C	T	Heterozygous	XM_005641518.2	X linked recessive	Menkes disease	Labrador Retriever
								XM_005641519.2	X linked recessive	Menkes disease	Labrador Retriever
								XM_005641520.2	X linked recessive	Menkes disease	Labrador Retriever
								XM_005641521.2	X linked recessive	Menkes disease	Labrador Retriever
								XM_014111853.2	X linked recessive	Menkes disease	Labrador Retriever
								XM_022415666.1	X linked recessive	Menkes disease	Labrador Retriever
								XM_022415667.1	X linked recessive	Menkes disease	Labrador Retriever
								XM_022415668.1	X linked recessive	Menkes disease	Labrador Retriever
								XM_022415669.1	X linked recessive	Menkes disease	Labrador Retriever
								XM_549096.5	X linked recessive	Menkes disease	Labrador Retriever
Variants of high importance but not found within breed of interest
Chromosome	Location	Gene	Exon or Intron	Wild Type	Allele 1	Allele 2	Zygosity	Refseq Transcript	Inheritance Pattern	Variant Phenotype	Breed(s)
chr5	63694460	MC1R	exon1	C	T	T	Homozygous	NM_001014282.2	NA	Black melanistic mask	Leonberger, Malinois
Variants present in sample but homozyous Wild Type
Chromosome	Location	Gene	Exon or Intron	Wild Type	Allele 1	Allele 2	Zygosity	Refseq Transcript	Inheritance Pattern	Variant Phenotype	Breed(s)
chr11	33317810	TYRP1	exon1	T	T	T	Homozygous	NM_001194966.1	NA	Brown	Numerous breeds
			Intronic	T	T	T	Homozygous	XM_005626363.2	NA	Brown	Numerous breeds
	33326685	TYRP1	exon4	C	C	C	Homozygous	NM_001194966.1	NA	Brown	Numerous breeds
			Intronic	C	C	C	Homozygous	XM_005626363.2	NA	Brown	Numerous breeds
chr12	2652874	COL11A2	exon60	C	C	C	Homozygous	XM_005627196.2	autosomal recessive	Skeletal dysplasia 2 (SD2)	Labrador Retriever
								XM_022425927.1	autosomal recessive	Skeletal dysplasia 2 (SD2)	Labrador Retriever
			exon61	C	C	C	Homozygous	XM_014118359.1	autosomal recessive	Skeletal dysplasia 2 (SD2)	Labrador Retriever
								XM_022425925.1	autosomal recessive	Skeletal dysplasia 2 (SD2)	Labrador Retriever
								XM_022425926.1	autosomal recessive	Skeletal dysplasia 2 (SD2)	Labrador Retriever
			exon62	C	C	C	Homozygous	XM_014118358.1	autosomal recessive	Skeletal dysplasia 2 (SD2)	Labrador Retriever
								XM_022425923.1	autosomal recessive	Skeletal dysplasia 2 (SD2)	Labrador Retriever
			exon63	C	C	C	Homozygous	XM_005627195.3	autosomal recessive	Skeletal dysplasia 2 (SD2)	Labrador Retriever
								XM_014118356.1	autosomal recessive	Skeletal dysplasia 2 (SD2)	Labrador Retriever
								XM_022425924.1	autosomal recessive	Skeletal dysplasia 2 (SD2)	Labrador Retriever
								XM_538855.5	autosomal recessive	Skeletal dysplasia 2 (SD2)	Labrador Retriever
			Intronic	C	C	C	Homozygous	XR_002631768.1	autosomal recessive	Skeletal dysplasia 2 (SD2)	Labrador Retriever
chr13	61287796	ADAMTS3	Intronic	G	G	G	Homozygous	XM_539311.5	NA	Upper airway syndrome	Norwich Terrier
chr2	21731842	SUV39H2	exon2	A	A	A	Homozygous	XM_005617110.3	NA	Nasal parakeratosis	Labrador Retriever
								XM_005617111.2	NA	Nasal parakeratosis	Labrador Retriever
								XM_005617112.3	NA	Nasal parakeratosis	Labrador Retriever
								XM_535179.6	NA	Nasal parakeratosis	Labrador Retriever
			Intronic	A	A	A	Homozygous	XM_005617109.3	NA	Nasal parakeratosis	Labrador Retriever
								XM_005617114.3	NA	Nasal parakeratosis	Labrador Retriever
chr20	55850145	MFSD12	Intronic	C	C	C	Homozygous	XM_005633234.1	NA	White or cream	NA
chr24	23393552	ASIP	Intronic	C	C	C	Homozygous	NM_001007263.1	NA	Recessive black	German Shepherd Dog
								XM_014106843.2	NA	Recessive black	German Shepherd Dog
								XM_022408819.1	NA	Recessive black	German Shepherd Dog
								XM_022408820.1	NA	Recessive black	German Shepherd Dog
chr30	37821686	CYP1A2	exon3	C	C	C	Homozygous	NM_001008720.1	NA	Metabolizer of a cognitive enhancer	Beagle
								XM_014109343.2	NA	Metabolizer of a cognitive enhancer	Beagle
chr32	4509367	FGF5	exon1	G	G	G	Homozygous	NM_001048129.1	NA	Long hair	Afghan Hound, Border Collie, Cocker Spaniel, Collie, Corgi, Dachshund, German Shepherd Dog, Golden Retriever, Pomeranian, Samoyed
								XM_014109888.2	NA	Long hair	Afghan Hound, Border Collie, Cocker Spaniel, Collie, Corgi, Dachshund, German Shepherd Dog, Golden Retriever, Pomeranian, Samoyed
chr9	4188663	PRCD	Intronic	C	C	C	Homozygous	NM_001097560.2	NA	Progressive rod-cone degeneration	American cocker spaniel, Australian Cattle Dog, Australian Shepherd, Australian stumpy tail cattle dog, Chesapeake Bay Retriever, Chinese Crested Dog, English Cocker Spaniel, Entlebucher mountain dog, Finnish Lapphund, Golden Retriever, Karelian bear dog, Kuvasz, Labrador Retriever, Lapponian Herder , Miniature Poodle, Norwegian Elkhound, Nova Scotia Duck Tolling retriever, Portugese water dog, S…
								XM_022422503.1	NA	Progressive rod-cone degeneration	American cocker spaniel, Australian Cattle Dog, Australian Shepherd, Australian stumpy tail cattle dog, Chesapeake Bay Retriever, Chinese Crested Dog, English Cocker Spaniel, Entlebucher mountain dog, Finnish Lapphund, Golden Retriever, Karelian bear dog, Kuvasz, Labrador Retriever, Lapponian Herder , Miniature Poodle, Norwegian Elkhound, Nova Scotia Duck Tolling retriever, Portugese water dog, S…
	55282762	DNM1	exon17	C	C	C	Homozygous	NM_001131049.1	autosomal recessive	Exercise-induced collapse	Chesapeake Bay Retriever, Curly-coated retriever, Labrador Retriever
chrM	14474	CYTB	exon1	G	G	G	Homozygous	NP_008483.1	Mitochondrial	Leucodystrophy	Australian Cattle Dog, Shetland Sheepdog
